# Supplementary material for: Construction of a TAT-Cas9-EGFP Site-Specific Integration Eukaryotic Cell Line Using Efficient PEG10 Modification
Source: Int J Mol Sci. 2025 Feb 4;26(3):1331. doi: 10.3390/ijms26031331 (PMC11818622; doi:10.3390/ijms26031331)
Supplement: Supplementary file 1 [file ijms-26-01331-s001.zip]

Archive with 1 entries (1 files):
- ijms-3398494-supplementary.pdf
